# Supplementary material for: Normalization and Selecting Non-Differentially Expressed Genes Improve Machine Learning Modelling of Cross-Platform Transcriptomic Data
Source: Trans Artif Intell. Author manuscript; Available in PMC 2025 Jul 8. (PMC12235674; doi:10.53941/tai.2025.100005)
Supplement: Supplementary [file NIHMS2087281-supplement-Supplementary.zip]

Archive with 15 entries (15 files):
- Supplementary Figure 1.docx
- Supplementary Figure 2.docx
- Supplementary table 1.docx
- Supplementary table 2.docx
- Supplementary table 3.docx
- Supplementary table 4.docx
- Supplementary table 5.docx
- Supplementary table 6.docx
- Supplementary table 7.docx
- Supplementary table 8.docx
- Supplementary table 9.docx
- Supplementary table 10.docx
- Supplementary table 11.docx
- Supplementary table 12.docx
- Supplementary table 13.docx
